# Supplementary material for: A High Throughput Single Nucleotide Polymorphism Multiplex Assay for Parentage Assignment in New Zealand Sheep
Source: PLoS One. 2014 Apr 16;9(4):e93392. doi: 10.1371/journal.pone.0093392 (PMC3989167; doi:10.1371/journal.pone.0093392)
Supplement: Table S1 — The 98 parentage SNP panel included in the Sequenom Parentage 2 iPlex SNP assay. (XLSX) [file pone.0093392.s002.xlsx]

## Sheet: Sheet1
Table S1: The 98 parentage SNP panel included in the Sequenom Parentage 2 iPlex SNP assay
OAR V3.0 Chromosome	SNP Marker Name	Illumina Ovine 50K SNP Chip Name	OAR V3.0 Location	OAR V3.0 bp Separation	Illumina Ovine HD SNP chip	5K SNP Chip V1	5K SNP Chip V2	a5K SNP Chip V3	bISGC_Parentage_SNP panel	c CSIRO CRC 382 Parenatage Panel	d USDA 109 Parentage Panel	dUSDA 163 Parentage Panel	eAgR Parentage Panel Final	fAve_MAF (NZ Flocks D, E and F)	gPIC (NZ Flocks D, E and F)	hIssues observed by AgR	Sequence submited to Sequenom for iPlex design
1	DU290101	DU290101_408.1	8059661		iX	X	X	X	X	X				na		Failed initial validation in AgR research flocks_Pedigree errors	GCCCCTGCYGGGCGAGGACAAACTCCTGCCTTGTTCCCTGACCTTTTCTTGTCTCGTCCCAGTTCACCTCCGGTTCCCGAGGCCATTCTCCTCACCCTTGAGCATTTCAGCTGTTCTGTCTTCCTTTCATTTCCCTCCCTTTCTTCTCCG[A/G]ATTCGGACCCCGACCCTCAGCCTCTGCCCAGAAAGAGCTGTATCTTGGATGCACCCCATCTTCGGCTTCCGTTTCCTCTGCAGACTTCGTTGGGACCGGCATCGTGTGCTGAGCAGAGGGCAGGGAACACCCGTCCACACTCTGGGCCTG
1	DU518561	DU518561_359.1	14316730	6257069	X	X	X	X	X	X		X	X	0.306424	0.33472		ACTCCACTTCCTGGTAAGGTCTCCAACACCTTCCACCTAGTCACTAACTTCTGGCCTCTACCCCAACTGTGAAATCCCGAAGGACTTCAGCTTCTTTCTTTGGCTCAGGGCATAAACTGTCCTATTATACAAATGGCATAAATTGCCCCA[T/C]TCTGACATGTTAAAGAAATCTTTCTTTAGATGTCCCAGAAGGCAACATTTTAAAACCATGGCAATCAATAACCACAACTTAAATATAATATCTGCCTTTCAAAATAAATTTTCCTTGCAGACCCTTGCAACAAGGGAATTGCCCAAGAGT
1	DU351298	DU351298_316.1	69741133	55424403	X	X	X	X	X	X			X	0.4931	0.374952		TATCTCACAGAATGTTGGTAATTGCTGGATAATCAGGGAAACTCAGTAATAGGAATCCATAAACTGTCCTCCTCATGGGCTAAAAACAACTCCCTATCTCTTTGCATCTCAGTTCAAAATTCCAGTTGCCAAGGAGAGCAAGTTTGTCCA[T/G]TTTGGGTCAGATATCCACACCTGCGTCACTCAGCCATGCAGTTTAGACTACAAGTTACATGTGTGGGATGGCGCTGCTGTTCCATCCCTGTGCTGGGGAGGGAGACATTACTGTGAGCCCTGTGTTTGGCCTAAGAGGGAGGTATCCATT
1	DU232924	DU232924_365.1	95879017	26137884	X	X	X	X	X	X			X	0.418092	0.368201		TAAGCATGTGTTTCTCAGTATGGTCCCCTGACCACCCAGAGCTCTTCACTCAGGACCTCAGGGCAGTCTGGGATGCTGCACTCCATGCAGTTCCCCAAGGAGCGTTGATGGGCTGGTACCTGTGAAATGCCCTGTTGTGATCCTCAATGC[A/G]GAGCCAGGAGTCAATTGACCTGCCCATTCATTCTTTTTGTTGCCAACTCTACCAGCTCCAATGGGTGGTCAGAATA
1	DU271929	DU271929_382.1	97580021	1701004	X	X	X	X	X	X	X	X	X	0.444707	0.371924		TGCCAGGCCTTTCTGAAGCACCACAATCGTGCACTGTGTGCATGCGGTTCCCATTCAACCCCAACACTCTGGCATTCTCCAGGAGCCTCTTTCTGATGCACATGCTCAAGTCAGCCATAACGAGTGTCACTGGTGCGTGCGCCTGAGGAC[A/C]GGTTGGAGGAGACAGCTTCACGCTGGTTCAGACACTGAGCCCCCCCTAAGCTCCAGGTCTTCACACACGCACCTAGCAACCAGGGCCCCAGGAATCATAAGCATGATGCACTGACTTCTCTTGATTTCTAGAGTGCTGAGTAATGGGAAT
1	DU245892	DU245892_323.1	235418072	137838051	X		X	X						na	na	Failed initial validation in AgR research flocks_Pedigree errors	AGACAGATAGGATTGGGACCAGGNGGCTCGACTAGGGCCTGCCTTCAAAACTACCAGAGTTAAGAGGTGAAGGGGAGGAGTGGGAGAAGGGAAGACCTAAAGACACCATCTCCACTGATTCAAAGTTTTGAAATAGGGCCCAGGTCCACA[T/C]ATTTAATACAGGTGTACCTTCCATTCATCTCGACAGCTAAAAACTAGGAACCAGGTGATCTTTTATCTCACGGACACTATACAGTATAAAAATGATTACAATAAAACTTTTACCCAACTGGCGATGAGAATATCAGTTTCACAGTTTTTA
1	DU348827	DU348827_210.1	263074281	27656209	X	X	X	X		X	X	X		na	na	Failed initial validation in AgR research flocks_Pedigree errors	GTGAAAAATCAAAGGCTCAGTGATGCATCTGAGGCAGCAGAAGAGCCTCAGAGGAGGTGAGCCAGCCGGCTCACACGCCCCCAGCACCGTCACCCTGAGTGGGAGGTGAGTTTCTTCCACTAAACCCTGCCCTTCATTTGGGAGGGTGTC[A/G]ATTTGGGGAAAACACAGATTGGTATTAAGGTCATAAAACCCAAGAGCCCTTCCAGCCAGCAGTCACCCCAGGCAGCCAGCAGGAGCGTGTGCAGAGGTGATACCGGAGCAGGGCTTCCAGGCCAGCAGGCAGGGGTTCACAGGGCGGCCG
1	DU342117	DU342117_350.1	273690320	10616039	X	X	X	X		X		X		na	na	Failed initial validation in AgR research flocks_Pedigree errors	GAAGGGAAGCCCCCCTCGTCTCAGGTACGATGGAGTCTGAGACACAGAAAGACAAGCACAATTGGAAGACTTACCACAATTCTGAAAAGTTCTCTAAACGGGTCTCTGCTGAGTAATAAAATTGCAGGTACTTTTTCACTCCTTGACTAA[T/C]TTTCTGTTGCTTTCAGGTGAGCTGTGCAGAATCCCTGCGAGGCACCTTCAGATTTAAAAAAATAATAATAAGAGCAAAAGGAAAGCAAACATTTTGCAAAGAGGAGAATGGAAAACAGGAAAACAAAGGCAGTGGAATCAGGCAGAGGGT
2	DU326574	DU326574_557.1	12492887		X		X	X						na	na	Failed initial validation in AgR research flocks_Pedigree errors	AAGATAATAATATTAAAAATCAAAATAAGTTAAATAAGCCACAGAAAGCACAAATGTTGTATCATTTGCAGCCCTTGTCCTTGTTTTTTCATTGCTCCTACTTAATTTTACCGCAACATTCTTACACATGAAGGGAAACCTTTATCAGGC[T/C]TATGGAACTAAGGAGCATTTCTTGGTTTAGAATACCTTTTCTTGTGGCTCACCCATTTTCTTTCATTTAAACAAGCGAGTATTAATAAGTACTATTTAGCACTGTGTGAAGTGAGTGGAGAATACAAAGTAAGATTCCTTTCCTGAAAGA
2	DU502334	DU502334_443.1	18903649	6410762	X	X		X	X	X		X	X	0.372981	0.358346		ACATTTATCGTAAAAATTGAGAAATTTCAAAATGAGAATAAAATATTTAAAATTATGGTTAAATTACCATGTTCACTTCAAATTGGTATGAAATTTGATGACATTAAAGGTATATATGTTTCAGTGGTTTTCTAAAATATGATACTTTCC[A/G]ATTTCAAACTCTTCCTAAAGGATTCTAAAACTTTAGCAGCAAAGGAAAAAGAGGTTAAAAAAATAACAGATGGACTAAGTGCCCTTCAAGAAGCAAGTAATAAAGATGCTGAAGCTTTGGCCATTGCACAGCAGCACTTTAATGCTGTTT
2	DU469454	DU469454_586.1	26100485	7196836	X	X	X	X	X	X		X	X	0.437627	0.371079		GAGGAAAAAAGTATAATATGCAACTTTCTTTCTTTTAGATTTTTAGTTAGTGTTTAGAAACACATACTCCATAAGCATGGGTCAGGCATCCGGCAACTCAAGGGGGAAAGAGGCCAGGGGGGATGGTGGGGAGTTTTGTCTGGGGACACA[A/G]CTGCCATCTGTGTGTGGAAATAGGGAGGAGAAAGTTCTCCTGTTGTTTTTGATCCTTACAGCAGACCTGGCAGAAGATAAACTTTAAAACTTATGTTTGCTAAAGGATACAGTAGTCTTTATGTCTCTTTGTGGAATGGGTTAATATGAT
2	DU425907	DU425907_184.1	49841409	23740924	X	X	X	X	X	X		X	X	0.261473	0.311631		accttcacttCATTTCCATAGATTTCAGTGAAAAGATTAACTATAGTCTATCATTCCTCTCTTGATAGAAATCCAGATGATAAGAAGTTTGAACACCTCTGACCTCTGTACCCCTTGTTAGAACACCCATCCAGGGCCAGCCTTACCTAG[A/G]AAAGGTTCCCAGGGCTGGAGGGGAAGGGGGATCTGTCCTACTGCTTCTGAGTGTCTGAAGGTTATGCAAAGTGTACCTTCTTGGTAAAAGCCACTATAAGTTTTTCTATTAACCTTACTGAATTTGTTGTTTGATAATTGTGAAGTTGGG
2	DU501115	DU501115_497.1	62482737	12641328	X	X		X	X				X	0.262078	0.311984		CTTACCCTTACAGTGCATAAAAATGAAAATTCTTCTCTGTTATGGAGTAATAATCTTGCTATATTTATAAATGTAAAGTAGATTTATCAAAATAATTGGAAACAGGATTCTCCATCATGGTTAATGATTGCAGAGATAGGTTGACATGAA[A/G]AAACTAAACTTTATTCTTTTCCCTCCTTTCCTCACCATTTCTTCAATTTATACACAAAGAACTTCATGGTGTATATACTAACAAAATTATATCTCCAGGATGATTAGGTATATCATCatttataaatttatatattatatattGCATATA
2	DU492516	DU492516_411.1	63063096	580359	X			X	X	X		X	X	0.495385	0.374979		TCATGGTCATTGCTTTCTACCAATCAAGTGGGATGACTCTTGCCATCATGATTTAGGAAT[A/T]AAAAGAAATCACCACTTAATTATTTTCCCTGAGTCTTAGGTCAGTGAATTCTGAAATATC
2	DU470875	DU470875_383.1	91053562	27990466	X		X	X	X	X			X	0.329962	0.344415		GGGAAGGCAAGCCCCCTTCGTTGGTTGGAGGGCTGCAGGGATGAACAGGGGGGCTGTGGGAAGCCTGCCTATGAAGAACACATGAATGCTGGCTCGCTCCTGAGGCAGGGCACAGAGGGTGGCGGACTGAGGACTACTCCAGTATCTGCC[T/C]GGTTTCCCATAATTGCCCTGGCACATGCCCAGTCTGAGCTGAGCAAATGCTCCAGCCCCACTGACTTCACCACACAGCTGGAGTTGGCACTGCCACGGAGGGGGAGAGACCTTGGCCATGGGACGTAGGGGTGACTTGGACCATGGTGGA
2	250506CS3901012300001	250506CS3901012300001_913.1	100479305	9425743		X	X	X	X	X		X	X	0.430106	0.370067		AGGACTCTGTCCAGAGCTCACTATTCCAGACAATCGTCAAGTCCAGAACTTAGAATTCAGTCCTTTTCTGAAAGAACAAATGCTACGGAAGAAAAATAATCACAGTGAAAGGAAATACTACTACTATGAAAGGCATAGATCGAGGAGCCT[A/G]TCTAGTAGTAGGTCAAAGACTGCATCTACAGGGCCTGACCGGATGAGAAATGAAAAGCCTGGTGGGAAACGAAAATACAAAACACGGCATTTGGAGGGGACCAGTGATGTTGCTCAGCCATCTCATGAATTTGCTTCTAAAGTAAAGGAA
2	DU191879	DU191879_495.1	157010221	56530916	X	X	X	X	X	X			X	0.296307	0.330066		CACAAAGTATCTAAGTTCGCAATAAATGAACGGATACATGAATAAAAAAAGGCAAAGTCTAAAGTCAGTCCCAGTTTCCAGCTTGGGCATCCGATGTTACTGATACCATTACCAATATACCGGTAGGCTTAGAAAGAGGAAGATAAATTT[A/G]GATAGGAAATACTGGATGTGTGGCACTTGTGAGCAAGTTTCAGGCTGTGCACATTTCCTCTGCA
2	DU480434	DU480434_533.1	191499918	34489697	X	X	X	X	X	X		X	X	0.340651	0.348318		CANAGTACAATGGCAAAAGAGATACTGTTGAGTGGAAGGTATTTATGTATTTGTCGTGGAATTTCTACATCCATCAGAGGATCCAGTGGAAACCAGTCAGAGGACAAAACTGATCTGGCAGAAGTAGGCAGAACTTCCCAAGACAGCTGT[A/G]AACTTCAGGAATTAGACCCTGGGATTTAGTAGGTCAGTAGT
2	DU260201	DU260201_585.1	225783164	34283246	X	X	X	X	X	X	X	X	X	0.352585	0.352324		TTACCGGTCTTTATATGGTCTTTCACCCAAACAGATAGCAAAGAGCTTAAAAAAATGAATGCTCTAAGGCATAATTTCCTCCCCTTCTTAAATAAGAGTTCCTCTAGGGTCAACGATAGTTTGTATTTAACACACTTTCTTATGCTACCC[A/G]CACGAAATAACAATTTCTGGGCAATTCAGCTAGCCTGTTAATTTGCTTAGCTTTGAATGGATTTCTACCCTGAAAACATTACGAATGTATGAATGTATGTATGCCTTTATTTGTTTTCTTATTCATTTATTTAACTTTTATAAAAAGTCT
2	DU503161	DU503161_123.1	236221140	10437976	X			X	X	X			X	0.315665	0.338712		AAGAGTCAGACATGACTACGCAAGGATGAACTTCCATCTATGATCTGAAGAATAAACCAGTTATCAAGTGAGGTTGGGGCTGCAGGAAGCATGTTCAGACCAGACAACACTTTGTGCGAGTGTCCAGTA[T/G]CTAGAGGACTCTTGGTGGCCAAGAAGACCTCCGAGGCCTGTGTGACTGGAGGGCAGGAAGTGGGTAGGAGCCTGGAGAGGGGACAGGAGCAAAAGTGGTCTCAAATGCCACTCTCCTGATTTGGGTCTTCCTCTCGTGAGCAGGGGATCA
3	DU425259	DU425259_620.1	21793535		X		X	X	X	X			X	0.331287	0.344915		GGCACAGGCCTGAGTGAAGAGTGATTTTTGGCCTTTCAGTGAGGT[A/G]AGCAGAGTTCCTACTGAATCTGGAAACTCCTTGTTTATAGTTTCTTTATGACTTCTCTCTTTGTATGTATCTTATCTATTAAAGTGTGAAAGTGAAAGTAAATTTCCATTTTCACATATCTTATTCT
3	DU231007	DU231007_156.1	59477791	37684256	X	X	X	X	X	X	X	X	X	0.393601	0.363423		TGACTCACAATCTGGCAGGAGGGGTGGACGCACATATGGATGATTCAAATACAAAGCAGATCACTGAGGAACCAAATATGATGGGAAACGGGACGCTCACTCTGACTGAGGGGATCAGGAAGGATCGCTCAGAGGAGGCAGAGCACTGTG[A/G]GTTAAGAACCGCGGAGGAGAGAAGGCAGGACTTGTTTGAGAACTGGCAAATACCCCCATCACATATTACCTTATTATCTAATGCCTTTGCTATGAAGCCAGTCTGAAGTAAAGCTATAGTGCCATAGCACCTGAGCCCAAGAGTCAAACA
3	DU225323	DU225323_218.1	91261067	31783276	X	X	X	X	X	X	X	X	X	0.477072	0.374474		TGAAGGGTTTCTGATTTGTTCTAGCATTGCCCACTTAACCGTTGCTTGTCGAATGTTTCCGTCATATTCTCGAGAACTCTGTGTGCCACTGGGAGTGCCTCTAGACCGTTCATATCCTGGTTCATTAAAATAAGGCTCCGCTAC[T/C]AATATAAGGGACTGAACAGACACCAACACCTGACAAAGAAAGAAACAAAAAACAGTTACGACAGGACATTTCTACTTCCAGTGAACTAATACCTTGCTCCATCAACGAGGAGTCCCTTTGAGTAAGTGCTTCCACATAATTTTATCACCA
3	DU260081	DU260081_579.1	109027227	17766160	X	X	X	X	X	X			X	0.168341	0.240804		TAAAGTATCTGATGAGAAAAGATGTCTAAAAAAAGCCCCCTTTCTCCCAAAGCTATTGCAAATGAGCCATTATGTGAAAGCTCTCAAGGAATAGCTCTAAGGTAATAATGACTTTTTAAAAAGTGAATTCCTGATACTAACTGCTATAAC[A/G]GATGCAATTGTTCTTCATCAGCTCTTCAGATAACCAATTTTANNNNNNNNNNNNNNNNNNNNNNNNNNGTTCCAAGGCAATGTGAGAGATGGTAAGTAACTTTTTCCCCTTCAAATCACCAAGATTTGAGACCCATGACTGCTGTGGTTC
3	DU259120	DU259120_464.1	158501231	49474004	X	X	X	X		X				na	na	Failed initial validation in AgR research flocks_Pedigree errors	GATAGAAATAACTATCACGAGCGAATATTATTTTGTGAAAATCCTATTGAAAAGATTAAA[T/C]GGTTATGGGTGTCCCCACTTCATTGCCTAAGGATCAGTTATTTTTTCCTGACTCCAAATT
3	DU394537	DU394537_289.1	181879470	23378239	X	X	X	X	X	X			X	0.432735	0.370434		AACTTTTTATTTGCGCAAGTAGATATAAAGTTATTTTAAAAAGACCTTAACCCATATATTAAATGATTCACTACAATTCTATAAAATGAATAACTCCTTCTAATCCATTATGTGTTCAGTTAAAATTGTTTCTTCCAAGAATCCTCCATA[T/C]GTAGTTCAATAGTCCCTCGTTCTGTATTTAGTATAATTTAGAGCAATGGCCAATTAAGTATTAGATTATATTTAACTGTTCATTTTCATCCAATCTGGGACCTG
3	CL635241	CL635241_413.1	182202867	323397	X	X	X	X	X	X	X	X	X	0.487395	0.374841		CTCCCTAAAAATCTCTTTTTTGTGTCTTCTGAAAGCTGTTTTTCTTTGAGATTATAAGTATATTTGATCCTTGATTTTCTCATATACAATAAAGCTGATAGTCTGCTACATTCAAAAGCAAAAATAACTGGATCCCTCTCCAGGAGTATC[A/G]AGGTCTCTTCTCATCCTACATTTTGTAGGCAACTTGGACTGAGGGCAGTGTGGATGGTTCTGCAATGCCACTGAGGATAAGAAAGGGGCCAGAAGTGATGACATCTCCTAGAAGGGGTTTTCTTAGTTTTGGGTGTGTAACCCAAATGTG
3	DU408817	DU408817_431.1	205405234	23202367	X	X	X	X	X	X		X	X	0.295132	0.329506		AAAAGGGCAACTTGCCCAGCTGAGATAAGACAGGTGATAGTTTCTCTTTTTGGATTATGCATACCCATCTCGGTCAGAAATTTGGAAGACCCCACTACATTGCATCATCTCAGAGTATTTTTGTTCTTTCATTGACATCTTATCCACTCT[T/C]CCCAGGATTTATGAGAGACAGGGAAAACAGTATTTATTTAGTTCTGAAGAAGTGCCAGTGGGGAAGGAGAAAGTGGAAAGAAGAAAGTTAATATAACTCACAGTGAGTCCTCATCCCAAGAGAGAGACACAAGATATTACCTACCTCAAT
4	DU202116	DU202116_405.1	58900947		X	X		X	X	X	X	X	X	0.461289	0.373497		TTGTTGTCTCTAGACTGCATTTAACATCTAAATGTTTTAAGATTACTTTTAGACACAGGCATGAAATTTCTTTGAATACAACACTGGGTGAGGAACTGGTCATGTGGAGACTTGGCTCTGTTTTGAATACGGTAGACATCTAACTA[A/G]CATTGAGTTGGAACATTACGTTTTAAAAATGTTTCCCTCCATTTGTATTACAGCCAATGTCTCTGGCAACNNNNNNNNNNNNNNNNNNNNNNNNNNNNNNNNNNNNNNNNNNNNNNNNNNNNNNACCTTCTCCTGAAAGCTGGAGACCAA
4	DU460511	DU460511_423.1	61862822	2961875	X	X	X	X	X	X			X	0.485533	0.374791		TCTAAAAACATTACATATCTTGCATTGATTCATTTTTACATAGTGCATTTGCTGCTATGAATTACTTTATAGAGCCTGTTTCGATTCCAGTTTTATGCAGGTGCTTGTTCATAGAAGAAAATGGAAAGTCATCAAATTGCAGTGAAGCAT[A/G]CAGCTTGAATGTAAATACATCTGTATGTGACACTTTGTGTAAACACTGCCTTTTCATCCACAGGAGAAAAGATATCTTGTAATAAGTTGAAATTTCTGGAAGTTCTAGTCCTTCTGTGTCTGTGAAGGTCCTATTCTCCTTTTAAAACTG
4	DU305004	DU305004_417.1	70754178	8891356	X	X	X	X	X	X			X	0.252435	0.306199	In current OAR V3.0 assembly this SNP has been postioned on Chr 4 however Linkage analysis performed by Jill Madox utlising data form 3 flocks positions this SNP on Chr 11	TTCCTTGTTGTTCAACTAAATTGGTGAACATTTTTGAATATTTGGAGGAGGTTTTCTAGAGAAAGGAAGAAGCTAAAGTAGCCAAAAGGCCCTCTATCCTGTGTGTGGGTGAAGTTTTATATCTAGAGGCAGCTATCTTAGAATTCCGGT[T/C]TTTTGTTCTCTTAGGGATAAGGGTGACTGGCAGGTTAGGAGGGACTTTACCCCTGGTTTTAATAACTATTTTAAACATACAGAGAAGACAAAATTCATGTCCAGTTGTTAAAACTGTGGAATATAGAAGTCAAAAGTTCTTATTCTCAGT
4	DU369175	DU369175_467.1	73699694	2945516	X	X	X	X	X	X	X	X	X	0.431527	0.370267	Not located in current OAR V3.0 assembly however Linkage analysis performed by Jill Madox utilising data from 3 flocks positions this SNP on Chr 4 and alignment of flanking sequence places it at position 73699694 on Chr 4 of OARV3.0 assembly	ACTGCTGTGGAAACATCATTTTGTTCCTCACATACTCAATGAAGCATGAATCATAGGCTCATC[A/G]TTTTAGGTTATAGTAACTGAGGACA
5	DU446213	DU446213_412.1	12323397		X	X	X	X	X	X	X	X	X	0.462068	0.373557		ATTCCCCAAAAGGCAGACATAAAGGGAAAAAATGTGAGGGCCCCTGTTCCCTCCCCAAAGGAACCAGAACTGTCCACAGTTTGCTTGCATACCCTGACTTCTATTTCCTGCTGTTTGTGGACACTCTGATGACCACAGGCAAAACTATAA[T/C]TTAAGGTTTTATTTTCCTATGTATATAAAGACCTCCTCTTTCTAAATCAAACATTTCTTAATGTTTAACTGTTATTTCTTGTTAAGAACAAACACAATTCTTGCAATCAGGAAAAAAAAAAAAAGGCAGTCTTTTTTTTTTCAAGGGGGC
5	DU444709	DU444709_372.1	55516282	43192885		X	X	X	X	X		X	X	0.479302	0.374571		TCAGGCTGCCTCAGTTTATGTTCCTCACAACTATCTCTCTGGTCTTATGGTCAAAGGGGAGATATTGCTTGCATAGCAGCCCTGTTCTACTCTTCTTAATGTATGAGTCAGCCCTTTGACTCCCCAGGGCCAATTCTTCAAAAGCTACAG[A/G]ATTAGCATCTATAGATTTCCATTTGGCTTTTATCATCACAGAGGAGGGTTAGCCATACACTGAATAGCTGAGTTAGGGAGAAAGCATTGGGTAAAAGAGGGAGGAAGTGCATATACTAAAAAAGTAGATTTATGAAACTCAACTGTGNNN
5	DU453259	DU453259_440.1	64317332	8801050	X	X	X	X	X	X	X	X	X	0.336014	0.346662		TCTAAAAATGGGATGTTATGCAAAGTCTATAATTGCTTTGATTTCAAAATAGGAAAGAATTCTGGGGGCATATTCAGAGACAAAGTGCAGGAACCTGCAGATAACCTGCCTAACAAACATAGAAGTGTCCTGCTCTTGCATCAGAGATCC[A/G]GTCACTTATTAACTGGAAATGGGCTGGCAAGATCGAAAGATGGCCATGTCTGCTAAAGGNNNNNNNNNNNNNNNNNNNNNNNNNNNNNNNNNNNNNNNNNNNNNNNNNTACATAGGAATAAAGACAAGAACGTTTTTTGGTAATGGCCTG
6	DU325267	DU325267_788.1	2049348		X			X		X	X	X		na	na	Failed initial validation in AgR research flocks_Pedigree errors	AGTTGTGATTTCCTAGAGTAATCCATAAACATAATATCATAAAAGGCAAAAGTTGTTTTT[A/T]TAAGTGCTTGCCATATGCCATAGACTTTGATATATTATATATTACTTTTGTAGTCTGTCA
6	DU194639	DU194639_560.1	56592381	54543033	X	X	X	X	X	X	X	X	X	0.352422	0.352272		TAAGGAAAAATTTCAATACAGATCTCATGTATGATCGAAACCTGTCTCCTTCCCAGTGGCTACTCTGATAGAATGACCCAGACTTTGCATAAGCTGGTCATTCTTATGTGCCTGTGATGGTTATTGTAAGCCTGCACAATATTGATGTTC[T/C]TGTCCATGTTTGGGATAGAGGAAACTAGAGAGGAGGCATGACGAGAAGGGGGAGATGGAGCTCTTGAGTGAATCAACACATGATTCCAGCCAGAGTTAGATGGACGATAACTTGAATCTGAAAAGGGTTGATTCATGTTCATTGATTCTG
6	CZ925803	CZ925803_293.1	100552392	43960011	X	X	X	X	X	X	X	X	X	0.414251	0.367539		AATTATCTGTGAATTAGACAGTAAAAGGAAAGAAAATGAGTAGTTCGTCAGTTACTGAAG[T/C]ACTTCTGCAAGTTGATGTGTAAAATGAAATGAGGATAATTACCCCAATCTTTAGGGAACT
6	DU337465	DU337465_337.1	105739776	5187384	X	X	X	X	X	X			X	0.488623	0.374871		GGTCTTTTCATGATGAAAATGGCTCCAATTTATATTTCATGGTAGTTTCCACTAAGACAATGTACTAGGTCAACTAACAGTGTTAATTATCAGATGTTTCACTTTTCTRGGTTTCCATTGTTTCAGTGAAATCCTTACGCTATGAAGGCT[A/G]TTTTGCATTTTGTATGCATGGGAACACTCCTAGGATCACTTCTCTGGAAGAAGTGTCACGTCTGCGGTCAGGATGAAGCACTTTGGTGTCATCAGATATCATTTTGGAAGGAATCAAAAGGAAGAATGAGATCATTAACAGAGACATTTT
6	CL635944	CL635944_160.1	114778683	9038907	X	X	X	X	X	X			X	0.384017	0.361186		CCAGCAGATGGAGAGAGGCGGGGCTAAAGACAGCTGTGACCTCGAGGTTTAATTAAATAC[T/C]GTCACGTGTTTGTAAGGACTCCCGTACACAGCATTCCCAGTGGCAGAGTCATAGGATTTC
7	DU467751	DU467751_524.1	10616383		X		X	X	X	X	X	X	X	0.349208	0.351228		CAGGTCTGGTGTCCTTTTAAGAAACTGTCTTCTCTGAGCCCTTGGGCTCTTTTCTAAGGCACAGCTTCTCCCCAGAACATCTTGAGGAGTCTTGATGTCCTGACCTGCATCTTCCCTTCCCTCACCTTCCCCTGTCTCCCCTTAACCTGA[T/C]CTGTAGTCCAGAAACAATAGCAATNNTAATACAATCCATCTTGGGCTGGCATTGGAACTAGCCAACACATTCTCCCACAGGGCTCTTACTAGCCCAAGAAGGACAAGAAGATGAACATAGGTTTCCAGAGGAGAAATTTAAGATCCTGTT
7	DU499587	DU499587_509.1	73979625	63363242	X	X	X	X	X	X			X	0.194031	0.263855		TGTATCCGTGGGCGTTTGGAAGGATAAAGTGAAGTTTTAGGCCTTTATAGTTTCTGTGGGCTTCCGGGGCTCTGCTCCCCTGAGAGCCCTTAGCAGGTCCCCAGATGTGTTGAAAAACTGAGTGG[T/C]TTAGCTGGGTCTAGAACCACAGCAGCTTCGACTCCATGCACACTTTCTTCTGTGGAGAATGACCAGCACAACCGCCTCTGGAAAGTCTGCAGGACCTGAGCTTTTGTCTGAAAAAAGGTAAACCCCGCCCCGAGTTTACCCACCTGCTCT
7	CZ920950	CZ920950_468.1	74851595	871970		X	X	X	X	X	X	X	X	0.266169	0.314344		GATATATAAGCATCAATATCATTCCTACTTTCCTAACAACTGCGAGGCCCCCGAT[A/G]AAGACAAATATCTTCAGAGTTTCATATCCTGATTGGGTTTGTGTCAAGTCGAAGTGAAGCTACCCTCGCCTCAGTAATATACGTGCCATGGAGAGCACAACCCGTACCAGACTGGAAGCAATTTCTGTTCTGACATCTCTCTGTTATTAA
7	DU530067	DU530067_219.1	99837532	24985937	X	X	X	X	X	X			X	0.328222	0.343751		TGTGATCAATATAAATCTAGCTGACTGCTTCCTTCAAGAAAGTTTTGCTACATCAAAAACAAACCAAAAAACCCCGCTGACACATATCAGCAGCAAGTAGTCCGCAGACTCACGCAGGCCTGGGGTCCACCACATTTTTAGTAGCACAGG[T/C]CTGTAAAATTTTCACTTTAGGGTAAGAGGGTTTATATTTTTACAGGATTATAAGGTTTACGTTTAACTGAAGACACTA
8	DU213735	DU213735_493.1	6522241		X	X	X	X	X	X	X	X	X	0.456913	0.373137		AGAAAAATTAATTTTACTGAGAAAGTAATTGGCTTCACGAGATGACCTGTCCAGGATTCTCTGTCCCTTCCCAGTGCCTTTCTCAGCTTGCTGCTGGAATGCTTGTCTTTGGATTCAGTTTCTCAACAGTATTGGAGGGGTTTGTGTGCC[A/G]TCAAGCCATATTTACTAAATCAAGAGTAACATATTCATAGTACCAGCACCATTCTGGACTTTGTTGGGAATAGAAAAGTAACTTCCGATGTGGCTCTATCGTTTTAGGCACTTACTGTGTTGATGTCACTGTTGGTGGTACAAAACCCAC
8	DU411204	DU411204_551.1	13698060	7175819	X	X	X	X	X	X			X	0.342197	0.348858		CTTCCCACCCACATTGCCTCCAGTGTAAACCCCTGTCCGTGCCCTTCTGTTTTGCTGCTGCCCTGAGCTGTTGGCTGTGAGTTGAGAAACACAGATAACAAACTAACCAAGAATCATCTGCTAAACGATAGCCGTCAGGTTTTTCCCTGA[A/G]ACTTTAAGGCCGTATTTCAAGGCTGAAGTTTGTCACAACCGCTTCTGTGCTCAGAGTTTTGTATCATATCCAGCGTCAGAACTGTCTTCCAATGAACTGGAATTGCCAGGAATCTGTACTTTGGCTGGCGTGTTAACTGCATTGTGAATT
9	DU329154	DU329154_467.1	5581026		X	X	X	X		X	X	X		na	na	Failed beta testing in the commercial flocks D, E and F	TATTTGGAATAGGTGTATTAAAAAACTGAAGTATTCTGTGAAATGCAGACAGAATGGCAC[A/G]TTTCTTATCTTGCAGTAAGATACTTTCTACCTCTGTTTTGAATAAAAATTTGCATGTCCT
9	DU189970	DU189970_325.1	86369277	80788251	X	X	X	X	X	X		X	X	0.339078	0.347763		attattaCCAATCGGAAGGTACACTGTCCAATTCTATTGGTGCCATTCAGTGGGCTACAACATAAATGATACCTCCTGTGATACTGCCTGGAGCACATAATCAGGTGGTGCTGTCATAACTTGCCTTTTGGTTCAAGCCCAATAACTGCT[T/G]ATAAGTAACTATTAAAAAGAATCTAGGATGCAAATAAATGTATAAAGAAATACTGAATGGATAGCTAGACAAAGAAAAGTTAGCAAGGACAATAAATGTAAGAATATCTAAGGTAAAGAAGCGAGAAGGAAAAAATAAATGAACCACTTT
9	DU471913	DU471913_499.1	90950993	4581716		X	X	X	X	X	X	X	X	0.473362	0.374289		TCCTGGTTGTAGATTTGCCTCATGAAGTTACAGATGGGGAAAAAAAAATTCTCTCAACCCTCTCTCTTGCTATTTGTCCTGATGTTATTGAAGATTTTGAGTCCAGAATCAATAGAGAGAGGGAATTGAAAAAAGAGAAAGTAAAAATAA[A/G]TATCACTCTGTATTCATGCTTTTTTAAATATACCTGTTTATTTCATACTCATGGAAGAGCTATTTCTTGAACAAAAATAGGTATTCATTGTGATTAAAAGGACAGCATTGTGAACAACAGTGAACTCTGCAGCCAATATTGAAACAGCTG
9	DU364754	DU364754_308.1	93724659	2773666	X	X	X	X	X	X			X	0.484119	0.374748		TTGTCAAAATTGGGAATGTCAGAATTTTCTAATTTACTTTTTGTTAAATGTAGGAATAAGAAGAAAAAAATTCCACTGATGAATGGTGAAGAAGTTGACATGGATCTCTCTGCAATGGAGTAAGTTAGTTACTTAAATTGAAAGATGCAG[T/C]ATTTTCTGCATCCTCATTTGTCGTGTAGCTTACATCTAAATGTGAATGTCCTGAAATTAGTGCTTTTAAAACTTTCAAAAGGCAAAAGAAACTTTACGTTGATAACAGATCGAACATGAAATTATAACTAATCAAAGAGAGAAAAGTAAG
9	DU372582	DU372582_268.1	94201721	477062	X	X	X	X	X	X			X	0.484883	0.374771		TCGTYAATATTTAGGCATCAACCAGTAGATTATTATGAGAGCTCTCCCAGCCCTCTATCTTTCATCAAGTTGGTCCGTCCCATAAAGAAAATTTTTCCAGGAATAAAGCAGGATACAAGGGACATTAAGAAGTTTCACAGATGCTTACCA[T/C]TGCGGCATTCCTGGCTCACAACTACTGTGCTTCATTTCTGAATCTGTGACCAAAGGTTTCTGCCAAAGACATCTTCTGTGCCAACAGCTCTTTTCAACAACAGGAATACTGAATGCAAGAACCCTGCTTCTCTCTCCCAGCTGCGAACCC
10	DU468275	DU468275_284.1	34896585		X			X	X	X			X	0.343847	0.349427		TGGATAAGGGGCATGGAGAGGGAGAGAGGAGATGTAAAACGTCAAAAGATGGCCTCCGCTGAGGGCTGGAAAACAGACCCCAAGGGAGAACCAGCAGGAAGAAGTCATTGCCATGGAGATGGTACCTAAAACCCATCCTCAC[T/C]TTTGTGACTGTTTTAACTCTTACTTGAAACATTTTTCAGCGAGTTTTACATGTGCAGCATCTTTGAAGAAACACACTCTCAAAAAGCCTGGTAGGTCACTTGAGTTGATCAGTTGACCAACTGTTTGTTCCTCAGTGGACAGAATTGATC
10	DU310747	DU310747_445.1	39999592	5103007	X	X	X	X	X	X			X	0.42111	0.368699		ACTTATGTTTCACTGGTACTAAAATGCTATATAAATCATTTTTATTGGCAAATTGCAACCTCTTGAAATTGTAGCTTCACATTGATTCTAATGCTGATGTATGAC[A/G]TTTCACTCTTGTATGGAAAACTTAACAGCATGCAAATAAATAAACAGTGACAACTGCAGAAAAAGAATCATCTGGTTTTGTGATAAAGATTGTTCTTTCATTTTCATGAACAGATATGCCCTAAAGATTCACAGAGTATAAAAAGAAAAG
10	DU434120	DU434120_194.1	85580441	45580849	X	X	X	X		X				na	na	Failed initial validation in AgR research flocks_Pedigree errors	GCTATTTTTTCTTGCCAGTGAGTGCTCTTTGCTTTCCAAAAGTCCCCGGTGGGCTGTGTGGAAATTTCAGGTTCTTTGGTCCTGGGAAATCATGTGGAATTCTTGCTGCAGGACAGAGAGTAGAAACATTTTTGAAGGAAGCATTCACTA[T/C]GTGGGATGCAGAAATCTGACAGGATCACTAGRTGGAGAAAATGTAGTTTGGTTCAGAATTTTCTCAACTCTTCCCTCCATTCCGCAAACCCTCAGAGGACCAGCGAGGAATCCCCTGTGTCATTACAGCGCCAGGCCACCAGCGCCTCCT
11	DU269694	DU269694_582.1	1925955		X	X	X	X	X	X	X	X	X	0.48469	0.374765		TTGGATCCAAGCATCYATGCTTCATTTTACTGCACTCACAAACATATAAACATRTTTTCT[T/C]TTTCTATTTCTGGGGGAGGACACTTAGATTCAATACTATGCGTCAGGTTTCATGGGCTAA
11	DU433863	DU433863_261.1	15503138	13577183	X	X	X	X	X	X	X	X	X	0.438743	0.371219		CCCCTTTGTTTGCACTCACTGTGTTTTTGCCTCCTGGCATCCACTGGAAGTTGAGTGATCAAGGCTGAGGA[T/C]TGGAGGAAGGAAGGAGGGGCAAGGGAGACTGTTGGACCTGGCACAAGAGTCAACGAGTGCCTTTAATAGGTCTGTTGACTGATATACTCCCAGGGCACTTGGGGAGCGTTCCTTGGAGCTTTGATGGAATCCCTCAGCCAGAATCAGGGT
11	DU417675	DU417675_79.1	19595571	4092433		X	X	X	X	X			X	0.237294	0.296459		AAACTTGTCTTCCCAAAGTGAGTTCCCAAGACTGAACCTGCCAGTTCCCAGGTATTCCAAGTCTCAGTCCACAGGCATAGAAGAACCTGAAAACACTTGCGAGGAACACCTAAGCCTGACTGTCCTGAGACCCTGAGGTCCAAGGACTCC[A/G]TGTCCAGGAAGGGCTNNNNNNNNNNNNNNNNAGGAAGGGCTTCCTGGGAGAGAGCAGGCAGCTTCTAGGCCGTGGAGGATCAGAGGAGCCCTGGCCAGGCCCGTGGAGAGAGTGTGACAGGGCTGGGAGGTCTGAGCCGGTTCTGGTTGG
11	DU508448	DU508448_227.1	25329667	5734096	X	X	X	X	X	X		X	X	0.475351	0.374392		CTAGGTGGTCCAGAGGTACAGCCCTGGGACCTTCTGTGGGACGTGAATGGGTCCCCACTCCTTCCTGAGGCTTTGTCCCCTGCAAGGATGTTGGGAGGGGCCCATGTGGACCAGGTAGGCTCGAGGGGGGCAGGGAGCTAGGAGACCCGT[T/C]CAGAATTCCCACTGCAGCCAGCATGGTCGGCGCGGCCACCTGACCCAGCTTATTTACGATGCTTTTAGCTCCAAGCAGGCCCATTTCCGAAGTCCTCTCCGAGGTATAAATTATCTTAAAGGCCTGATTTGTATCACTGTGGTTGGACAA
11	DU326572	DU326572_241.1	59195782	33866115	X	X	X	X	X	X	X	X	X	0.417937	0.368175		TAGGGGAGACCCTTCCACTGGGGCTTTGTGTTTTCAGCATTGTGGCTGAATGTCACACGTCCTTTTTATTAAAGGAACAGGACAGGTCCATACCGAGTGTGAGAGAAAGTCTAAGATCGCTTCCCTGAAGCAGAGGGACAGGTTCTCATT[A/G]AGCATTCCGTCTCCACTCAGTCCTCAAAATCTAATTTTCTGGAGGAGTTAGGAAAAGGACTGAAGGATGGATGGGATGGAAATTCATTCTCTTCCTATCTTTGTAGTTCTCGGAACAATGGCCCTCTTCAAACATTGACCGTCTGTGTTT
12	DU314655	DU314655_578.1	27048203		X	X	X	X	X	X			X	0.153237	0.225838		CTTGGGACTGGTTATCACTCTGCTCTTGGTGGAGGCAAGAAGCCAGGGAGTTCCCAGCTGGGCCTTTCGCCTTTGCCTCCTGCCTCCCTCCTCCTCACACCCCAGCTCATGGGCCCCTCGGGGGTCCTATGTCTCTAGTGTGTCTGAGAA[A/G]TGCCACATTGGAGCCTTGTTTGGTCTGCTTGGAGGCTCCTGGTGTCTCTTCAGGTWGGTTCTGGCCCCAGACTCTAGCTGAGGAGCCATGTTAGCAGCAAATAACTTGTTTCCCCCCTGAGCTCACAGGGACCCCAAGTTTGACCTTCTT
12	DU310703	DU310703_497.1	75121332	48073129	X	X	X	X	X	X	X	X	X	0.465376	0.373798		TGGCACTGGACACGCCGAGGTGGATGGGCTTGTTACGTGCAGTCAGAGCAACACTGACCT[T/C]GTCATCAGAGAGACGACTCCCCTGATGGCAAGAATCCTGGAGAAGATCTGAAATCAACCC
13	DU275428	DU275428_276.1	10966052		X	X	X	X	X	X			X	0.40191	0.365193		ATTCAGTAGTTTTATAGACTGGATTCTAAAGTTATCACAGAATAATGGCTCTGTTTCACC[A/G]TGAGATTCAAATATCSCCGCTGCTTATTTATTTTACACAGAGCAGTTCGTACCTCTTAAT
13	DU435573	DU435573_466.1	30047921	19081869	X	X	X	X	X	X			X	0.420194	0.36855		AGCAAATAGCTAGTGCCCAAATACCTTCCAACCATGTCTTTCTACCCCACCTTCCTTGGTAATGAAAGAATTTTGTTGTCATAAAAATACCTACAGCTACTCTATAGTCCATGGCAGATAAAACTTCCTCGGAGGCAGGTGGCAACAAGA[T/C]TCTCCCTGGGTTGTCTTCTTCCATCACATACATCCTATATCAGACCAGGCCTAGAGGCAGGGCTATGATGACATGCCACCTAAAAATGTGGCTGGAGTTTTAACAGACAGACAAGTTTCAGTAAGTGATTAAAAGGCACAAAGCCTTTGT
13	DU411403	DU411403_398.1	41314389	11266468	X	X	X	X	X	X	X	X	X	0.296678	0.330242		CAGGGAATCTGCACCCAGGTTGGCAGAGCAACCTGCCTGCCTGGCTCTCCACAGCTCCGGCCCTGGGGCTCTGCCTGTGGGGCGCCAGCCTCACCCTCCCACTCCCTTATGGTCCCTGCTGGGCTGATCCATCGCTTTCCACACCCTGTC[A/G]TTGCACACCAGCCTGCTTCTGCGTCCATGGGGAAGAAGCACACTTGGTTCCCGTCCCCTTTCTGACTGTGTGAGTGTGAGGATGTGCTAGTCACCAATTCTTGGTGGATTTCAATATCTACAAATCACGGGAAGGGCCTCGCGGATTGGC
14	DU462008	DU462008_263.1	44825713		X	X	X	X	X	X	X	X	X	0.224668	0.287699		TACCTTCATACCCCCGATCTTTCCTTTTGTCATCACACATCACATTTTCCATTTGGATTCTGTAAACCAGAATCAAGCACTGCAGACCCAGAAACACAGATTTGCTTTGGTTCTCAACTACTAGAGGAAAGAATAACTTCCCAGGACTTT[T/G]GGGTTCACATGTGTGATGGTTTCAAGAATCAGACATAGAAAGTGTTTTCTGTATTCTGGAGCTAGGCATACTTTAGTTACCAACTAGTTACCATCCCACATTATGAAAAAGGATTCAGCAAGATTAGGTAGGTAACCACACTGACACAGC
14	DU223894	DU223894_556.1	57922535	13096822	X	X	X	X	X	X	X	X	X	0.361465	0.355071		CTGGTGAGCTCTCTGAGGTTGTCATTGAAGAGGTGGGCCTGTGAAGTAGAACCTGAGATT[T/C]TGTAAAACTGCTGATCTCAAGGAAGGTGGTCATTTAGTGCAGGTGCTCACAGGACTGGCT
14	DU381045	DU381045_479.1	61164458	3241923	X	X	X	X	X	X			X	0.204551	0.272471		GCCAAGGTTTTAACCATGGAGAAAAGGAGAGACCCCTGCCCTGAAGAGTCACACATCTGCCATGGGTTCAGTAACCGCTTCCCTTGTGATGTCCATCGACCTGTCTGTTTATCTCTCCTTTGTGGGTGGAGAGGCTGACCCATTTGCAAG[T/C]AGATTTCAGACCTCCGGGCCCTTTACCCCC
15	DU464373	DU464373_638.1	2412121		X	X	X	X	X	X	X	X	X	0.42104	0.368688		ACAGTTAGTACCAAATTAAAGTAATAATTTAATGGTCAWCTATTCTTCGTGTTAGATATTTTATAAAATAGCTCATCATTTTCCTAAACTGATATTTTCTCTGACATTTAAGTTGCCCCAGTCTTCACAGTAATTTCAGAGTGCCCCAAA[A/G]GTAATCATTAGAATGAAGTCAACAGTATAAAATAATGATTTTCACTAGATGAACTGTGCAACCAAATGCTATGTGTATGAAGAATTGAGCAAAAAGAAGTTAATTCTTTATAAGATATTTGCATGTTTCCCATATACTCTGAACAAATTA
15	DU426312	DU426312_454.1	44119026	41706905	X	X	X	X	X	X			X	0.458804	0.373297		TTGAATCTACATCATAGGAGCTTCTGCTCTCCTTAGTTTCTGCTCCAGGGGTGGTAATAAAGGGATAAAAACGATTTCCATTGTCATTCAGCTGTGAGAAAACCAATTTGTGATTACTAGAGCCTCTGCCGAAAAAGTGGAGCGTGAAAC[T/C]GTGAAATCGGAATTTCACACACATAATAAAGAAATTTCATCATCAAATGGTTGTAACCAGTTTGAGTAACATTTGAATCTTGTATAATCTTCTTTTCAGAAGGGCATTAAACAGGCATTTGGAAGTCCTTTTAATCAAATGCTGTCTCTG
15	DU301502	DU301502_402.1	73444713	29186588	X	X	X	X	X	X	X	X	X	0.494951	0.374975		CTTTGTCAACTGTCGATGGCTTCACAAATCATTTTTGTAACTGCTTTGCCCTGAGA[A/G]GAGCTGCAGAGCTGAAAATCAGAATTCTTTATGGAATCAATGGGTTCCTGGAAAGTTGCAAGCAAATCAGGTTTTTAAAAATCCAATCTCTGCAGCATCTGGTTATGGCACCATTTAGAGGAACCCAGCAGTGAATCGTCGATGGTGGCA
15	DU241306	DU241306_191.1	78319869	4875156	X	X	X	X	X	X			X	0.461367	0.373503		ACTCCACCTCAGGAAACCCCAGGACAGAGAAAGAAGCC[A/G]GCTTCTCAGATGCAGAGCAGGAAACTCAGCAGCATGAGAAGAAACTGAGATTCTGAGTACCAGGCTGGGGATGGCGGAGAAATTGAAGAGGAACCCAGGCAGAGTGCCAGAGAGCCAGCTGCCGGCCACGGCAGAGCTGTCCCCCAGTCC
17	DU324670	DU324670_456.1	10169226			X	X	X	X	X			X	0.468226	0.373988		GTTGCACCTGAGTAATAACTTTTCTGTTGGGACCCCAGCTCTAACTGACATCAAATCTCATGGTCCTGCCTCTGTCCCTTGCTGCTTCCCAGTGTTTCGAGCTGACAGTCTTTTCCAGTTTGGGAAGACGACAGCAGGACCCACACCTGA[T/C]GTTTCTCGAGGCTGACCTCACGCAGAAGGTTTGGGTCACATGCTTATTAACTCCTGTGATTTTCAGAAGAACTCAAGGAGGTCAGTGTGTCAGGTTCCAGATTTTGGCCAGTCAGCAGAG
17	DU206327	DU206327_107.1	14335894	4166668	X	X	X	X	X	X		X	X	0.428746	0.369871		ACTGTATTCATGGTGATCCCAAAGAATGGCTAGAAGGAAACCAGGGACCATTAGTGGTTCTGGTTGATGGAGAGTCTCAGGCCACTGAGATAGGACTCTTTAACTTGATTCAGGCTCTGTTTCCTGCCTTACACGGAAAGGGTGTTACTC[T/C]GACCATTGCAGGGCATGGCTGGAAGTGGGTGCAGTCAGATCTCCTGATGGTGCC
17	DU378819	DU378819_632.1	22259322	7923428	X	X		X	X	X		X		na	na	Failed initial validation in AgR research flocks_Pedigree errors	CAACTGGATTTCTTTCATCTTATTTTCATGTTTGGTACATGACACTGATATCCTGGAGCAGAATTTTCCTTCTTAATGGCACTAGAAATGAAGGTGCCCCATGAGGCCGGTGTTCAGGGAGACATAAAGTTTTGCACTGAAGAAAAATAC[A/G]TTTCCACTGAGCAGTATGAAGATATTAAAATAAAAAATCCCCCAAATGAGGAAACTTTCTTGAGAACAGCATATTCTAGTCGGCATTATATTTGGATACAAATATGGATAAAATGTAGCATCTTAAATCAGTATGGCCTGGGGAACTTAA
17	DU511222	DU511222_139.1	27375270	5115948	X	X	X	X	X	X		X	X	0.219065	0.283618		AGAGACCCAGCAGATGAGGGATATCCCCTCTGTGTCCAGGGCCTCCTGGCCAGGCCTTCTTGTCTGAGAAGAGTGCAGTCCAGCTTTCCACCCAACTCCCAGCTACATGGGAGAGACAGTGAAGTAAAAGAGGAAACAAGTGACATGACA[A/C]GAAGAGATGATTTTACTTTCATGAAATAGCAGTAATTTCCAGCCATGTTTATATCTCCAGACTCCAGGAGATAGGAAGGTCAAACCGTAACCAACATTCTGTAGGTTCCAAACCTTAATCTGGGCCCCTGAACCTAGCAAGTAAGGAGCA
removed following the 2012 analysis	DU300156	DU300156_445.1	37956511	10581241	X	X		X	X	X	X	X		na	na	Failed beta testing in the commercial flocks D, E and F	TTCTGCATTGCCTCTATAAATAAATAAGCATGTATCTTTCACACCTATGTTCATCTTGTTTTCTCAACTCAACTGCAGATTATTTTATGAGAAGAATAATATTACATCTTCAAGATGTATCAAATCTGTCAAAATTATGATAAAATTATG[A/G]TAAGATGCTATAGTGGGACCTCTACCCACTGAATTCAATTTTAAATGTGGAATTCATTTCATGTCAAATATGATAACATAAGATTTCAAATAAAATATTAAAGTAACAGAATTTGTAAGGGAAGCTTTGTCAGAGGAAAGGAACTGCCTT
17	DU463532	DU463532_137.1	55644242	17687731	X	X	X	X	X	X	X	X	X	0.469314	0.374057		ACCAGGAATTCCAACCCTGGGTGTGCCCAAGAGCTACCATGGAAGGAACGTATTACCTGGATGTGATCTGCAAACACAGTATTTATTTTAGGATTAATTCTTTCCGTCTGGATCTACCTAACAAAGTCAGGGGTGGGACACAGGGTTGCT[A/G]TGTTTTAAAAGAGAGTCTCTCCTGATGGGTGCCATGGGTGGCACTTGGCACATGAATGGTGGCTACACTGGAGGAAACCAAGGAGGAGGGACAGAAGGTGCAGAGCTTTGCCTCTTTCTCTGCAGCCTCCATGGCCCCAGACGACAGCCT
18	DU492379	DU492379_209.1	3953149			X	X	X	X	X		X	X	0.498938	0.374999		ATCAAAGCTACATATTTTGTAACACAGGTTCTATGTAACAAAGTCTAGAGTGAATACCCTCAGGTGGTCCAGACCAAAACTGTTACCTGTTTTCTCTGGTAGTACAGTGATGCTATAATCAGTCATATGACTGTTTACTAGAAATCAGCA[T/C]AGGCTAGACAATCATTTCCACAGCAGTCATACCCCAAGTCAGTACTCACAGCTGGAGAATATCAGCGGGCAGGAGTGCTCATCCATGGGGAAGTTGTGCAGCTGCAGCTGGCATTCTGCATTTATGGTGAGCCTGTGGGGGAGCCAAGGG
18	DU438000	DU438000_178.1	6929200	2976051	X	X	X	X		X				na	na	Failed initial validation in AgR research flocks_Pedigree errors	CAGACCTGCAGGGACTCTTGGAGGAGATGCTTGGTTGGCCTCTGGGCCGGGCATTCTGACTCCAATACCCTCCCTCTGCTTTGATGGGCTTGCCAGCCCCACATTATCAGCATCGCCTTTTGTGGTGCTGCCTTTGGTCCAGGACTCAAG[T/C]CCCAGGGCCCTGTCCTGGGCTGTAACCCGCTCCTACCGAGACTGTGCTGTAGGGATCCCATGTGAATTCCTAGGACTCTATCAGTGGGCTCTGGCTCTACAGTAAGTAAGCCCATTCCTAGCTCCGTGTTTTGCTCCTTCTGAATTCAAG
18	DU488903	DU488903_267.1	21446554	14517354	X			X	X	X			X	0.437632	0.37108		TTTCACTGGATCTTTAAAATCACAACTGCATTTGATTAGTAATAAAGACAGACCAAGGGTGTGCATATGAGTGTTAGTAAGGGAGGAGGAAGACACTGGAGACCCAGTGCTTCTAACCATTTACTGCTGGAAGTATAGCCTAGTAAGACA[C/G]AGTCAAATTCTTAAGACTAATGTACTATTATCTAGACTCTAGGTAATGT
18	DU325612	DU325612_517.1	25519688	4073134	X	X	X	X	X	X	X	X	X	0.307849	0.335352		TACCCCGTCGCCATGGAGACTGACCATCGGTGGGGAGGGGGCTGGCATCCAAAGGAATGAAGACTGAGCCTAGACA[T/C]AGGTAGATGGCTCCCTTAGCCCTCCTTGTCCAAAGACTAGGGGAAGTCAGAGGCATTTTACCGTTGGCCTGTGAAGAGGTGTAAGAAAAGCTTATCAAGGTTTCTGCTACAATAGATTAAAAAAGGACAAGGAGGTTTCATCAGGTGAGA
18	DU440765	DU440765_491.1	60343259	34823571	X	X		X	X	X				na	na	Failed initial validation in AgR research flocks_Pedigree errors	TAAAAAGTTTTAGTACAGTGAATAAAATGTTTAAAATACAGTATCAGATGTACTTCAACTTTTATTTCCTTTAAATGATATCCAGAAGCTCCAAAAGAGGAACACTAATTGCAGAACTAACTTTAACTGAAACTATATAGCACAATATAC[A/G]GCACAATTTAAAACACAAGCCCAAGACACCTCACTGCCACCACTTCCCCCCAAAAGGAACAATTTCCTGTGGTTTCTGCTGAGCACTTCTCCTTCCAACTTTTGATGTAGTGGTTAAAAGATCCAAATAGGTCTCCACGAATCAACCGTG
18	DU345394	DU345394_399.1	60904691	561432	X	X	X	X	X	X			X	0.371291	0.357885		GGAAAGGGAATTTCCTCTGCTCTCTGGAGTTGACTTCTGAACTGAATATTAAAGGAGGTGTTAAAATGATGTACATGCCAAGCAATGGGACCTTCACCTCCACCTGTATGGCATGATGGAGGAGTTCAGCCACACAGGAACCCAGTAAGT[T/G]GGACATTGGGAAGTGGCATGAGAAGGAGCCAGAAGGAACATGGTTGGGTTGATGGAGCACAGTCAGCTGTCATCTGATGCGTGATGGCCATTTGAAAGATTTCAAGCAATGATGCAATTTGTTGGCTGTTTACTTTAGAAAGGCAGATCT
19	DU264531	DU264531_279.1	619479		X	X	X	X	X	X			X	0.348332	0.350939		GCAATCATGTAATTTGGCATAAGATATAGGAGGAGGACATGATTATATGAGAATTAAGACAAAAAGGACCTAAGTTAGCAAAGAAAAATAATGTACAACCTTGAGACAAATGAAAATTGAAGGGGAATGAATGGGAAGTCTTACATTTCC[A/C]TTATCTAGGAGTTACTGAATCATTGTGTTAGAGCAATTGGCAGCGTTTAAACTTGTCTAAATTTTTTCTACCCTGGGTTTTTTCCCCCTCATTTTAAGAAACAAATCATATATGATTTTTTTTAATGTTACCCCTTCAGAAGTGAAGACT
19	DU258053	DU258053_237.1	56831202	56211723	X	X	X	X	X	X	X	X	X	0.407787	0.366352		GCAGACTGCTCGGCAGGAAGTTCAGTCCTTTTAAAGAAGGGCAAAAGGCAGAAAACAGATACGCAGGAGAGGATTTAGCTTTGACTAACTGCAACCTCAAGGCAGAGTTTTTAGCTGGTTATATAACAGATTCTGGCACTATCTTCTTAT[A/G]TCATCCAGAGTGCTGCTGATTCCAGTCCCTGATGTTTCTCAGGGAGGGTGGGCTGGGAAATAGTTCTCTGTCTCCAAGGGCCTTTGTAAACAATGAATAATGAGATCTTATAGAGTCAGCATTGAATGGTACAAAATCAAGAGCAGCACA
19	DU411432	DU411432_523.1	56956148	124946	X	X	X	X	X	X			X	0.250467	0.304979		CGGGGTTCCTGATAATCCTGGGTCTTTGCTGGTAGATAGGCTGGCAAGCCCTCACCTTGCCTTTCTCCTGGACATCTGCCTGTAAGCCTCATCGCTCATTATAGAAGAAAAGCTTTTGTTCTCCTGTGAAAGGGTTTTCAGGCTTCAGCA[A/C]TCAGAAGGGGAGGTAGACAGTCCTGTATCCTGGGAGTCACCTTGGTGGAGGGCAGAGAACCATGGTGTGCCCTGCAGGGAAGAACACAAAATAAGATCTGGTAATGGTCCTGCTCTTTAGAACAAAAGCCTGCCAGCTGGTTCAAAATGT
20	DU183112	DU183112_480.1	31388950			X		X	X	X	X	X	X	0.365714	0.356317		TTCCTCCTCCAGAGGAACCACTTTTGGGGCACACTGGTTTTCCATGAAGTGCGCAGCATGGTGTTGACTGGGTTGCTCAGACAAGTGCTATTTATCTGGGTAA[A/G]GGTTGGTTTGTCATCTGGCTGATCTCTAGTATATTGGGGATGGGCTGTCATCTTTTTTCCACTTAATGTGTTCTTAGACCTTCCCTCCCCTATGGTTTTCCTGGAGCATCCCATGAAGCTTGAAATCTTATTTTAGGCAGTTCAAATTCC
20	DU442373	DU442373_141.1	48673739	17284789	X	X	X	X	X	X			X	0.394425	0.363605		TACTGCAGAAAGAATTTATGCCTTAACTACTCATAAAAAAGAAGGTAGGATGGGAGAGTCGTGATTTAGCAACACGTCATGCGGGCTTTAGGGAACTACAGGAATTTGCTGAAGCCAAAAGTTCGAGGTGGTTTTGGAGAAGACAAGCAC[T/C]TGTCCAGATTGTGCAACCGGAAGTGCGGC
21	DU380983	DU380983_440.1	28222567		X	X		X	X	X	X	X	X	0.426806	0.369585		AAGTTAAGGTTTTATTTTCATGTTATTACACTGTATACTTGAAACCTAGGAAGAAATTTAATACCCTTAATTCATTGATGAGGAAGTAGACGATTAAGAGTGAATCCGTGATAGTCTTTAGCAACCAATGTCTTATGTATCATCACGAGC[A/G]TTAACTATTCACCTGCCTCTGAGTGTATCTGTGTAGGATTTGACCCAAGGAGCAGATGGTACATACAGTGTTGTGCAAGTTGCCTTCCTACTGCTGTATTCCCTGCTCTTCCTGTTCTAGGTGGCAGTAGTCCAGTTGGGTCAGTAAGGT
21	DU383863	DU383863_376.1	39815659	11593092	X	X	X	X	X	X	X	X	X	0.419256	0.368395		ACTGCTGGGCTTCTCCATGAGCTGCTTCACGGCCTGTTGGACACACTGAAGTCTCCATCCCCCTGAGGAGCC[A/G]CCAGTCACTGTCCTGGAGCTGAGTGCTGCTTGTGTAGGCCAGCAGGGCTCAGGCAAGTCACAGAGGGGCAGCGGTGGCCCAGTCAGGCAAATTTCTGAGAAAAGCTGTGCGCCTCCCAGAAAGAGCAGTCACAAACCCAGCAATTTGTTC
21	DU196132	DU196132_525.1	44206475	4390816		X	X	X	X	X			X	0.447844	0.372265		GGACTGAGGCCATTAGCCATAGACGGGCCCAGCTGCTCTGGTGGTACGGGACAAGAGGCTTGGGATGGAAGCAGGATCTGCCTCTCGTTGCCCACCTTTCCCCATCCAGAGAGCCGAGTACAGACCAATGTCTTTCCTCTGCAGAGTCCC[T/C]GATGGGAAGTCTGTCTGTCACACCTGTGGGCAACAGTGTTGTTTCCATATCCGAGCAACCTTTATGAACCAGAGCAGCAGTGAGTAACTTTGCCATCAGTTTACCTGAGGCAGACCCTTCCTCCCCTCCTCCACTTCTGTTTCCTAAGTT
22	DU413316	DU413316_575.1	13089948		X	X	X	X	X	X	X	X	X	0.468853	0.374028		TTTTCTTAGCAACAGTTCACATATTTGCTTTCTTTTGGGATATGGAGATGCGGCAGCACAATGCTAGATAATTTAAATTGCAGCATTAATCAAGGACTATACAACTGACTTTTTAAAGAATATTCGTGTTTCCAACCAAAAATAATCAAG[A/G]TGTTAGTTATTTCATGTCTTTGTTTCACTTTTGACTTAACTTTGCTCTTCAAAGACTTTCTATTGGATAGAACGTGCTATGATTACCAAATTCTGACAGGGCCTAAAAATCC
23	DU302760	DU302760_528.1	11553748		X	X	X	X	X	X	X	X	X	0.437733	0.371093		GGTAAATTTCTTTCAAAGCACTACAACAGGAAATATCAAATGAAATTTAAAAAGGAAAATTTTGCAGGTAATAAAAATGCTTTATGATGCACCACTGGTATTAAATGTAAGAAACTCAACATTCAGAAAACTACACTACAGAGACCTGAT[T/C]TAATTTTTCAAAATAATTTTGCATGAGCTGCTTTTTGAGTTGGCAAAAGCCCAGCTATTGAAACATAAGATATCTCTGCTGTTTGGGAAAGGTAGGATGCAAATGTTCAAAGGCTTACATTTATGTTACCAAGAACAATAAAGGGCTGAA
23	DU313102	DU313102_671.1	17168371	5614623	X	X	X	X	X	X			X	0.362139	0.355272		AGGAAAAACACAGGTTCAAAAACAAAGGACTTTATAGAACCGTGTGAAACAATTGTGACTCCCTTTGTCTTTTGCCTCCTGGGAACCTCTGCTGTCAGCACCTTCGTTAGACACAGGCAAGTGAACTGTGGTTGCTTTCCATTGCCTACT[T/C]TACCCACTACAGCCAGATTCATCTCCCTCAAGTTTCTTTTTGCTAATTTTGGCTGCGTTCGGTCTTTGTTGCAGCACATGGGCTACTCTCTTTGTGGTGCAAGGGCTGGAGAGCACCTGGGGTCAGTAGTTGAGAGTGTGCAGGGTTAGN
24	CZ920359	CZ920359_258.1	3289259				X	X	X	X	X	X	X	0.472367	0.374235		CTGACTTGGGATTTAGCGACACTCAGCCAGTGGGAGAGGACCCAGCTCCACGGGGGACTCTCCCCAGGCAGGCTGCGGTCTGACCACCCGGCCTGCTCCTCTGTCCTAGGCAAGTCTTTTAAAAAGACAAGTTCAAAGGACTGATAGGGT[A/G]TGGGCCTCTGTGTTTAAGTTCTTGTCCCAAGCCAGGAGACTTATTAAAAAAAAAAAAAAAGTGATCCGTAAGCCCAGAGGAACCTGGACACAAAATCACTGCGACTCTACTTACGTGTATGTTTGTCTCAAATTCAGAGGTGACGTGTGA
25	DU455254	DU455254_479.1	96864		X	X	X	X	X	X			X	0.29416	0.329039		TTTGCTTTTTTGCTTGTTTCACAGAACATTAGCAAATGCCACTTGACTTGATTTCCTCTCCCTCTCTGACTGCAGCTGATAAATTTATTTGGTATTTGGTCACTCCTGGCCACAAGCTATTCACCTGAGAAAAATAGACTTTACTTATTT[T/C]TGTAATCTCATAATGATACTGAGTGACAGGATCACAGAGACAGAATCCAGTGTGAACAAGTCGCTCCAAGTTCGTTGGATCAATTTTGCAATTAAAAATTGCATGTGCCCCTTTTATTTAATAGAAATGAGTCTTTTACTTTActtggca
25	DU512685	DU512685_259.1	1257182	1160318	X	X	X	X	X	X	X	X	X	0.477874	0.37451		TGACATGCTCTTGCTGGGTGATGTTGGGTGATGTACCTTGAAGTCAAACCATAAACCAGATGCAGGATGGAACACTGGGGGACAGAAGATTCTCCACTTCTGCTGAATCCACTCAAAGGTTTCAGGCTTTAAGTGAAGAAAGTGGAGATC[T/C]GTGCAGGTTGATTTCTGCTCTTCACCCTCACCTCCTCCCTGGGATTTCTGTTTCTCTTTTCTAATTCTTCCTATATCGCTGTGATTAACCATCCACCTAATTTAATATTTCAGCTGAAACGGTCGGGAACATACTTTGGTTCTTGTGTTT
25	DU405213	DU405213_575.1	21525255	20268073	X	X	X	X		X	X	X		na	na	Failed initial validation in AgR research flocks_Pedigree errors	CGTTGCTCAATAGCTTTTTCATGAGTCTTCATGGGAAAATCACTATCTATGTATTTATATTTCTCCTTGACAATTAATTAACCTTTATCTTGTGAGGCCTTATATATAGATTTCCTGAATCAACAACCTTCACTTTTTTACACTTTGGCC[T/C]TTGGAAAATGTATTGCTAGTGTGTAGTCACAAAGCAAATGTTTAGTAGACCATGATATGAATTCTTACTCTTCTCTTTTTCTTTTTGTACCTTTAATATATGTTAGTTGGTGGGGTTTGACAAACCTTTGAAAGTTACTTTAAATTCTTC
a Present in design file sent to Illumina for chip creation September 2013
bISGC SNP Loci for Parentage Assignment [http://www.sheephapmap.org/news/parentage_page.php]
c Bell AM, Henshall JM, Gill S, Gore K, Kijas JW (2013) Success rates of commercial SNP based parentage assignment in sheep. Association for the Advancement of Animal Breeding and Genetics, September 20 - 23, Napier, New Zealand
d Heaton M. P., Leymaster K.A., Kalbfleisch T.S., Kijas J.W., Clarke S.M., McEwan J.C., Maddox J.F., Basnayake V., Petrik D.T., Simpson B., Smoth T.P.L., Chitko-McKown C.G., for the International Sheep Genomics Consortium. SNPs for parentage testing and traceability in globally diverse breeds of sheep. Manuscript submitted to PlosOne, November 2013.
e Final set of parentage SNP markers following validation and beta testing as described in this work.
f the average minor allele frequencing observed for each SNP in the 3 industry Flocks analysed in this study (na= not analysed)
g the polymorphic information content observed for each SNP in the 3 industry Flocks analysed in this study (na= not analysed). Formula for SNP PIC = 2 MAF (1-MAF) (1-MAF (1-MAF))).
hcomments relate to AgResearch Sequenom assays only as these SNPs were classified as excellent in the Golden Gate and 50K SNP chips
i X denotes inclusion in SNP set
