# Supplementary material for: A High Throughput Single Nucleotide Polymorphism Multiplex Assay for Parentage Assignment in New Zealand Sheep
Source: PLoS One. 2014 Apr 16;9(4):e93392. doi: 10.1371/journal.pone.0093392 (PMC3989167; doi:10.1371/journal.pone.0093392)
Supplement: Table S2 — The oligonucleotide sequences for the Sequenom 2x iPlex 98 Parentage SNP assay. (XLSX) [file pone.0093392.s003.xlsx]

## Sheet: Sheet1
Table S2: The oligonucleotide sequences for the Sequenom 2x iPlex 98 Parentage SNP assay.
Plex	SNP_ID	2nd-PCRP	1st-PCRP	AMP_LEN	UP_CONF	MP_CONF	UEP_DIR	UEP_SEQ
1	CL635241_413	ACGTTGGATGCAGTCCAAGTTGCCTACAAA	ACGTTGGATGGCTGATAGTCTGCTACATTC	119	93.3	56	R	TAGGATGAGAAGAGACCT
1	DU183112_480	ACGTTGGATGCTAGAGATCAGCCAGATGAC	ACGTTGGATGGTTTTCCATGAAGTGCGCAG	118	98.7	56	R	ctaCAGATGACAAACCAACC
1	DU189970_325	ACGTTGGATGTTGTCTAGCTATCCATTCAG	ACGTTGGATGCCTTTTGGTTCAAGCCCAAT	120	89.2	56	R	TCCTAGATTCTTTTTAATAGTTACTTAT
1	DU202116_405	ACGTTGGATGGCTGTAATACAAATGGAGGG	ACGTTGGATGGGAGACTTGGCTCTGTTTTG	116	97.6	56	R	agttacAACGTAATGTTCCAACTCAATG
1	DU213735_493	ACGTTGGATGAGAATGGTGCTGGTACTATG	ACGTTGGATGTTCTCAACAGTATTGGAGGG	107	97	56	R	gTGATTTAGTAAATATGGCTTGA
1	DU223894_556	ACGTTGGATGACCTTCCTTGAGATCAGCAG	ACGTTGGATGGCTCTCTGAGGTTGTCATTG	101	100	56	R	ccctcCCTTGAGATCAGCAGTTTTACA
1	DU231007_156	ACGTTGGATGCTCAAACAAGTCCTGCCTTC	ACGTTGGATGGATCAGGAAGGATCGCTCAG	99	98.6	56	R	ccccCTCTCCTCCGCGGTTCTTAAC
1	DU258053_237	ACGTTGGATGAAGGCAGAGTTTTTAGCTGG	ACGTTGGATGTGAGAAACATCAGGGACTGG	114	97.8	56	F	cccgTCTGGCACTATCTTCTTAT
1	DU260201_585	ACGTTGGATGGCTGAATTGCCCAGAAATTG	ACGTTGGATGTCCTCTAGGGTCAACGATAG	102	98.5	56	R	agaaagGCCCAGAAATTGTTATTTCGTG
1	DU269694_582	ACGTTGGATGTGAATCTAAGTGTCCTCCCC	ACGTTGGATGGCTTCATTTTACTGCACTCAC	95	94.4	56	R	ggggaCTCCCCCAGAAATAGAAA
1	DU271929_382	ACGTTGGATGTGAACCAGCGTGAAGCTGTC	ACGTTGGATGTGCTCAAGTCAGCCATAACG	100	98.6	56	R	cccccaCGTGAAGCTGTCTCCTCCAACC
1	DU275428_276	ACGTTGGATGGTTATCACAGAATAATGGCTC	ACGTTGGATGAAGAGGTACGAACTGCTCTG	108	89.9	56	F	gatcATGGCTCTGTTTCACC
1	DU300156_445	ACGTTGGATGGAATTCAGTGGGTAGAGGTC	ACGTTGGATGCAAGATGTATCAAATCTGTC	97	87.7	56	R	tgatGTCCCACTATAGCATCTTA
1	DU310703_497	ACGTTGGATGCTTGTTACGTGCAGTCAGAG	ACGTTGGATGTCTTCTCCAGGATTCTTGCC	100	100	56	F	gaccGAGCAACACTGACCT
1	DU313102_671	ACGTTGGATGAGCACCTTCGTTAGACACAG	ACGTTGGATGGGAGATGAATCTGGCTGTAG	101	100	56	F	cttgGCTTTCCATTGCCTACT
1	DU314655_578	ACGTTGGATGGGTCCTATGTCTCTAGTGTG	ACGTTGGATGCTCCAAGCAGACCAAACAAG	83	98.9	56	F	gtggCTCTAGTGTGTCTGAGAA
1	DU325267_788	ACGTTGGATGAGTCTATGGCATATGGCAAG	ACGTTGGATGGTGATTTCCTAGAGTAATCC	103	93	56	R	gcatTCTATGGCATATGGCAAGCACTTA
1	DU326574_557	ACGTTGGATGTCTTACACATGAAGGGAAAC	ACGTTGGATGTGGGTGAGCCACAAGAAAAG	108	94.1	56	F	ggcGGGAAACCTTTATCAGGC
1	DU342117_350	ACGTTGGATGTGCAGGTACTTTTTCACTCC	ACGTTGGATGTAAATCTGAAGGTGCCTCGC	106	98.4	56	F	aGTACTTTTTCACTCCTTGACTAA
1	DU348827_210	ACGTTGGATGGGGCTCTTGGGTTTTATGAC	ACGTTGGATGAAACCCTGCCCTTCATTTGG	100	100	56	R	ctaaCAATCTGTGTTTTCCCCAAAT
1	DU351298_316	ACGTTGGATGATTCCAGTTGCCAAGGAGAG	ACGTTGGATGCTAAACTGCATGGCTGAGTG	99	100	56	F	cgtAGAGCAAGTTTGTCCA
1	DU364754_308	ACGTTGGATGCATGGATCTCTCTGCAATGG	ACGTTGGATGTACACGACAAATGAGGATGC	100	98.6	56	F	AGTTACTTAAATTGAAAGATGCAG
1	DU369175_467	ACGTTGGATGTGTCCTCAGTTACTATAAC	ACGTTGGATGCCTCACATACTCAATGAAGC	84	81.2	56	R	GTCCTCAGTTACTATAACCTAAAA
1	DU378819_632	ACGTTGGATGGGGAGACATAAAGTTTTGCAC	ACGTTGGATGAGAAAGTTTCCTCATTTGGG	115	88.4	56	F	gcctTTTTGCACTGAAGAAAAATAC
1	DU405213_575	ACGTTGGATGCTTTGTGACTACACACTAGC	ACGTTGGATGCCTGAATCAACAACCTTCAC	92	96.9	56	R	cacaaACTAGCAATACATTTTCCAA
1	DU408817_431	ACGTTGGATGCCCCACTACATTGCATCATC	ACGTTGGATGTACTGTTTTCCCTGTCTCTC	114	97.8	56	F	cgCATTGACATCTTATCCACTCT
1	DU411403_398	ACGTTGGATGTGATCCATCGCTTTCCACAC	ACGTTGGATGGGAACCAAGTGTGCTTCTTC	99	100	56	F	gTTTCCACACCCTGTC
1	DU411432_523	ACGTTGGATGCTGTGAAAGGGTTTTCAGGC	ACGTTGGATGCAGGATACAGGACTGTCTAC	80	98.4	56	F	ccTTTCAGGCTTCAGCA
1	DU413316_575	ACGTTGGATGTGAAGAGCAAAGTTAAGTC	ACGTTGGATGGAATATTCGTGTTTCCAACC	105	82.9	56	R	GAAACAAAGACATGAAATAACTAACA
1	DU425907_184	ACGTTGGATGACTCAGAAGCAGTAGGACAG	ACGTTGGATGCCTTGTTAGAACACCCATCC	112	99.4	56	R	cttaCCCTCCAGCCCTGGGAACCTTT
1	DU433863_261	ACGTTGGATGAAGGCACTCGTTGACTCTTG	ACGTTGGATGGGAAGTTGAGTGATCAAGGC	110	99.6	56	R	TCCTTCCTTCCTCCA
1	DU434120_194	ACGTTGGATGATTCTTGCTGCAGGACAGAG	ACGTTGGATGTGATCCTGTCAGATTTCTGC	100	98.6	56	F	ggaaagTTTTGAAGGAAGCATTCACTA
1	DU440765_491	ACGTTGGATGAAGCTCCAAAAGAGGAACAC	ACGTTGGATGTGAGGTGTCTTGGGCTTGTG	120	95.6	56	F	TTAACTGAAACTATATAGCACAATATAC
1	DU442373_141	ACGTTGGATGGCTGAAGCCAAAAGTTCGAG	ACGTTGGATGGCACTTCCGGTTGCACAATC	91	98.2	56	F	TGGAGAAGACAAGCAC
1	DU444709_372	ACGTTGGATGTCAGTGTATGGCTAACCCTC	ACGTTGGATGCAGGGCCAATTCTTCAAAAG	110	98.2	56	R	CCAAATGGAAATCTATAGATGCTAAT
1	DU446213_412	ACGTTGGATGTGCTGTTTGTGGACACTCTG	ACGTTGGATGTGATTTAGAAAGAGGAGGTC	113	93.7	56	F	gGACCACAGGCAAAACTATAA
1	DU462008_263	ACGTTGGATGTGCCTAGCTCCAGAATACAG	ACGTTGGATGGGAAAGAATAACTTCCCAGG	115	96.9	56	R	cccccTCACACATGTGAACCC
1	DU464373_638	ACGTTGGATGAGCATTTGGTTGCACAGTTC	ACGTTGGATGCACAGTAATTTCAGAGTGCC	117	96	56	R	ccccGTTGACTTCATTCTAATGATTAC
1	DU468275_284	ACGTTGGATGGGAGATGGTACCTAAAACCC	ACGTTGGATGGCTGCACATGTAAAACTCGC	108	99.7	56	F	cCCTAAAACCCATCCTCAC
1	DU469454_586	ACGTTGGATGCTCCCTATTTCCACACACAG	ACGTTGGATGAGGCATCCGGCAACTCAAG	115	95.1	56	R	ggcaTATTTCCACACACAGATGGCAG
1	DU470875_383	ACGTTGGATGCATGTGCCAGGGCAATTATG	ACGTTGGATGACATGAATGCTGGCTCGCTC	119	97.1	56	R	gGGGCAATTATGGGAAACC
1	DU480434_533	ACGTTGGATGACCTACTAAATCCCAGGGTC	ACGTTGGATGACTGATCTGGCAGAAGTAGG	97	100	56	R	gatcGGGTCTAATTCCTGAAGTT
1	DU492379_209	ACGTTGGATGCTCTGGTAGTACAGTGATGC	ACGTTGGATGCTGCTGTGGAAATGATTGTC	105	98.5	56	F	ggagaACTGTTTACTAGAAATCAGCA
1	DU499587_509	ACGTTGGATGAAGTGTGCATGGAGTCGAAG	ACGTTGGATGTTAGCAGGTCCCCAGATGTG	102	98.5	56	R	aTGTGGTTCTAGACCCAGCTAA
1	DU503161_123	ACGTTGGATGTGCAGGAAGCATGTTCAGAC	ACGTTGGATGGTCTTCTTGGCCACCAAGAG	98	98.5	56	F	gaTGCGAGTGTCCAGTA
1	DU508448_227	ACGTTGGATGTGGACCAGGTAGGCTCGAGG	ACGTTGGATGAAATAAGCTGGGTCAGGTGG	120	86.4	56	F	tAGCTAGGAGACCCGT
2	250506CS3901	ACGTTGGATGTCATTTCTCATCCGGTCAGG	ACGTTGGATGCTATGAAAGGCATAGATCGAG	102	94.5	61.6	R	ccctCAGTCTTTGACCTACTACTAGA
2	CL635944_160	ACGTTGGATGATCCTATGACTCTGCCACTG	ACGTTGGATGTAAAGACAGCTGTGACCTCG	114	99.2	61.6	R	ggaaGGGAGTCCTTACAAACACGTGAC
2	CZ920359_258	ACGTTGGATGAATAAGTCTCCTGGCTTGGG	ACGTTGGATGTCCTCTGTCCTAGGCAAGTC	120	97	61.6	R	aAAACACAGAGGCCCA
2	CZ920950_468	ACGTTGGATGACTTTCCTAACAACTGCGAG	ACGTTGGATGCTTCGACTTGACACAAACCC	105	98.5	61.6	F	gTGCGAGGCCCCCGAT
2	CZ925803_293	ACGTTGGATGGAAAATGAGTAGTTCGTCAG	ACGTTGGATGGTTCCCTAAAGATTGGGGTA	110	86.3	61.6	F	ccaacaAGTAGTTCGTCAGTTACTGAAG
2	DU191879_495	ACGTTGGATGACAGCCTGAAACTTGCTCAC	ACGTTGGATGACCGGTAGGCTTAGAAAGAG	102	100	61.6	R	CACATCCAGTATTTCCTATC
2	DU194639_560	ACGTTGGATGATGCCTCCTCTCTAGTTTCC	ACGTTGGATGGCTGGTCATTCTTATGTGCC	118	98.6	61.6	R	ctcgTCCTCTATCCCAAACATGGACA
2	DU196132_525	ACGTTGGATGTGGAAACAACACTGTTGCCC	ACGTTGGATGGACCAATGTCTTTCCTCTGC	97	100	61.6	R	cctcGACAGACAGACTTCCCATC
2	DU206327_107	ACGTTGGATGTCTGTTTCCTGCCTTACACG	ACGTTGGATGATCAGGAGATCTGACTGCAC	104	99.9	61.6	F	CGGAAAGGGTGTTACTC
2	DU225323_218	ACGTTGGATGCTTTGTCAGGTGTTGGTGTC	ACGTTGGATGGACCGTTCATATCCTGGTTC	101	100	61.6	R	ccTCTGTTCAGTCCCTTATATT
2	DU232924_365	ACGTTGGATGGAAATGCCCTGTTGTGATCC	ACGTTGGATGATTGGAGCTGGTAGAGTTGG	110	99.6	61.6	F	gacccGTTGTGATCCTCAATGC
2	DU241306_191	ACGTTGGATGGAAACCCCAGGACAGAGAAA	ACGTTGGATGCCTGGTACTCAGAATCTCAG	111	97	61.6	F	tttcaCCAGGACAGAGAAAGAAGCC
2	DU245892_323	ACGTTGGATGCTGTCGAGATGAATGGAAGG	ACGTTGGATGGACACCATCTCCACTGATTC	106	99.9	61.6	R	gggcATGGAAGGTACACCTGTATTAAAT
2	DU259120_464	ACGTTGGATGTCCTTAGGCAATGAAGTGGG	ACGTTGGATGGAAATAACTATCACGAGCGA	110	91.6	61.6	R	GGGACACCCATAACC
2	DU260081_579	ACGTTGGATGCTCAAGGAATAGCTCTAAGG	ACGTTGGATGCTGAAGAGCTGATGAAGAAC	118	95.9	61.6	F	agCCTGATACTAACTGCTATAAC
2	DU264531_279	ACGTTGGATGACGCTGCCAATTGCTCTAAC	ACGTTGGATGGAAGGGGAATGAATGGGAAG	99	95.6	61.6	R	cCAATGATTCAGTAACTCCTAGATAA
2	DU290101_408	ACGTTGGATGGTGCATCCAAGATACAGCTC	ACGTTGGATGCTTCCTTTCATTTCCCTCCC	106	99.9	61.6	R	aaccaAGGGTCGGGGTCCGAAT
2	DU301502_402	ACGTTGGATGTGTCGATGGCTTCACAAATC	ACGTTGGATGCCAGGAACCCATTGATTCCA	119	94.7	61.6	F	cccccCTGCTTTGCCCTGAGA
2	DU302760_528	ACGTTGGATGCAGAAAACTACACTACAGAG	ACGTTGGATGATAGCTGGGCTTTTGCCAAC	107	94.2	61.6	F	ccaaaaTACACTACAGAGACCTGAT
2	DU305004_417	ACGTTGGATGGTCACCCTTATCCCTAAGAG	ACGTTGGATGTATCCTGTGTGTGGGTGAAG	105	99.9	61.6	R	ctcaaCCTTATCCCTAAGAGAACAAAA
2	DU310747_445	ACGTTGGATGTGCATGCTGTTAAGTTTTCC	ACGTTGGATGTGGCAAATTGCAACCTCTTG	115	92.2	61.6	R	gaatTTTTCCATACAAGAGTGAAA
2	DU324670_456	ACGTTGGATGTTCCAGTTTGGGAAGACGAC	ACGTTGGATGATGTGACCCAAACCTTCTGC	101	100	61.6	F	gagaAGGACCCACACCTGA
2	DU325612_517	ACGTTGGATGCCAAAGGAATGAAGACTGAG	ACGTTGGATGCTGACTTCCCCTAGTCTTTG	99	98.6	61.6	F	gaagGAAGACTGAGCCTAGACA
2	DU326572_241	ACGTTGGATGTTTGAGGACTGAGTGGAGAC	ACGTTGGATGAGTCTAAGATCGCTTCCCTG	92	99.7	61.6	R	ggtTGGAGACGGAATGCT
2	DU329154_467	ACGTTGGATGGTATTCTGTGAAATGCAGAC	ACGTTGGATGGGTAGAAAGTATCTTACTGC	82	87.9	61.6	F	gagGCAGACAGAATGGCAC
2	DU337465_337	ACGTTGGATGCAGAGAAGTGATCCTAGGAG	ACGTTGGATGGTTTCAGTGAAATCCTTACGC	99	94.5	61.6	R	gtcaCATGCATACAAAATGCAAAA
2	DU345394_399	ACGTTGGATGATGGCATGATGGAGGAGTTC	ACGTTGGATGATGTTCCTTCTGGCTCCTTC	105	99.9	61.6	F	cctaAGCCACACAGGAACCCAGTAAGT
2	DU372582_268	ACGTTGGATGTAAAGCAGGATACAAGGGAC	ACGTTGGATGAAGCACAGTAGTTGTGAGCC	101	98.6	61.6	F	gatgTTCACAGATGCTTACCA
2	DU380983_440	ACGTTGGATGACACAGATACACTCAGAGGC	ACGTTGGATGCGTGATAGTCTTTAGCAACC	100	98.6	61.6	R	caAGGCAGGTGAATAGTTAA
2	DU381045_479	ACGTTGGATGTATCTCTCCTTTGTGGGTGG	ACGTTGGATGTAAAGGGCCCGGAGGTCTG	87	90	61.6	F	ttCTGACCCATTTGCAAG
2	DU383863_376	ACGTTGGATGGTTGGACACACTGAAGTCTC	ACGTTGGATGCCTACACAAGCAGCACTCAG	96	98.5	61.6	F	catgCTCCATCCCCCTGAGGAGCC
2	DU394537_289	ACGTTGGATGCTCCTTCTAATCCATTATGTG	ACGTTGGATGTACAGAACGAGGGACTATTG	105	88.8	61.6	F	gCTTCCAAGAATCCTCCATA
2	DU411204_551	ACGTTGGATGGCGGTTGTGACAAACTTCAG	ACGTTGGATGCATCTGCTAAACGATAGCCG	100	100	61.6	R	cccaTTGAAATACGGCCTTAAAGT
2	DU417675_79	ACGTTGGATGTAGAAGCTGCCTGCTCTCTC	ACGTTGGATGTGAGACCCTGAGGTCCAAG	113	93.9	61.6	R	ccgggtAGCCCTTCCTGGACA
2	DU425259_620	ACGTTGGATGCAAGGAGTTTCCAGATTCAG	ACGTTGGATGACAGGCCTGAGTGAAGAGTG	96	97.1	61.6	R	atATTCAGTAGGAACTCTGCT
2	DU426312_454	ACGTTGGATGTAGAGCCTCTGCCGAAAAAG	ACGTTGGATGCTGGTTACAACCATTTGATG	114	93.6	61.6	F	AAGTGGAGCGTGAAAC
2	DU435573_466	ACGTTGGATGGCTACTCTATAGTCCATGGC	ACGTTGGATGGTGATGGAAGAAGACAACCC	103	100	61.6	F	tCAGGTGGCAACAAGA
2	DU438000_178	ACGTTGGATGTTTTGTGGTGCTGCCTTTGG	ACGTTGGATGTACAGCACAGTCTCGGTAGG	105	98.5	61.6	F	cctgTGGTCCAGGACTCAAG
2	DU453259_440	ACGTTGGATGAGCAGACATGGCCATCTTTC	ACGTTGGATGAAGTGTCCTGCTCTTGCATC	103	100	61.6	R	CCATTTCCAGTTAATAAGTGAC
2	DU455254_479	ACGTTGGATGTCTCTGTGATCCTGTCACTC	ACGTTGGATGCCACAAGCTATTCACCTGAG	102	100	61.6	R	tcCTCAGTATCATTATGAGATTACA
2	DU460511_423	ACGTTGGATGTCTCCTGTGGATGAAAAGGC	ACGTTGGATGGGAAAGTCATCAAATTGCAG	116	93.4	61.6	R	ggggccGATGTATTTACATTCAAGCTG
2	DU463532_137	ACGTTGGATGTCTTTCCGTCTGGATCTACC	ACGTTGGATGCCATCAGGAGAGACTCTCTT	101	97.5	61.6	F	ttagGGGACACAGGGTTGCT
2	DU467751_524	ACGTTGGATGTCTTCCCTTCCCTCACCTTC	ACGTTGGATGTGCCAGCCCAAGATGGATTG	114	96.4	61.6	F	caTCTCCCCTTAACCTGA
2	DU471913_499	ACGTTGGATGGAGAGGGAATTGAAAAAAGAG	ACGTTGGATGATAGCTCTTCCATGAGTATG	118	84	61.6	F	AATTGAAAAAAGAGAAAGTAAAAATAA
2	DU488903_267	ACGTTGGATGTTACTGCTGGAAGTATAGCC	ACGTTGGATGCATTACCTAGAGTCTAGAT	99	84.5	61.6	F	TGGAAGTATAGCCTAGTAAGACA
2	DU492516_411	ACGTTGGATGTCAAGTGGGATGACTCTTGC	ACGTTGGATGCACTGACCTAAGACTCAGGG	104	98.5	61.6	F	gTTGCCATCATGATTTAGGAAT
2	DU501115_497	ACGTTGGATGGTGAGGAAAGGAGGGAAAAG	ACGTTGGATGTGGAAACAGGATTCTCCATC	110	98.2	61.6	R	AGGGAAAAGAATAAAGTTTAGTTT
2	DU502334_443	ACGTTGGATGCCTCTTTTTCCTTTGCTGCT	ACGTTGGATGGGTATATATGTTTCAGTGG	117	83.5	61.6	R	cgaagCCTTTAGGAAGAGTTTGAAAT
2	DU511222_139	ACGTTGGATGACATGGGAGAGACAGTGAAG	ACGTTGGATGCATGGCTGGAAATTACTGCT	114	95.3	61.6	F	gaaatAGGAAACAAGTGACATGACA
2	DU512685_259	ACGTTGGATGGAGGGTGAAGAGCAGAAATC	ACGTTGGATGCTGCTGAATCCACTCAAAGG	102	100	61.6	R	aCAGAAATCAACCTGCAC
2	DU518561_359	ACGTTGGATGCTTTGGCTCAGGGCATAAAC	ACGTTGGATGGCCTTCTGGGACATCTAAAG	117	98.9	61.6	F	cATGGCATAAATTGCCCCA
2	DU530067_219	ACGTTGGATGAACCCTCTTACCCTAAAGTG	ACGTTGGATGTATCAGCAGCAAGTAGTCCG	119	97.1	61.6	R	ggcgtcCCCTAAAGTGAAAATTTTACAG
